# Supplementary material for: Interpreting alignment-free sequence comparison: what makes a score a good score?
Source: NAR Genom Bioinform. 2022 Sep 5;4(3):lqac062. doi: 10.1093/nargab/lqac062 (PMC9442500; doi:10.1093/nargab/lqac062)
Supplement: lqac062_Supplemental_Files [file lqac062_supplemental_files.zip]

Archive with 5 entries (5 files):
- Supp1_Tables.pdf
- Supp2_Figure2extras.pdf
- Supp3_Figure4extras.pdf
- Supp4_Figure11extras.pdf
- SUPPLEMENTARY_DATA.docx
